# Supplementary material for: Extracellular Vesicles in Head and Neck Cancer: A Potential New Trend in Diagnosis, Prognosis, and Treatment
Source: Int J Mol Sci. 2020 Nov 4;21(21):8260. doi: 10.3390/ijms21218260 (PMC7662588; doi:10.3390/ijms21218260)
Supplement: Supplementary file 1 [file ijms-21-08260-s001.zip]

Archive with 1 entries (1 files):
- ijms-992728-supplementary.xlsx
