# Supplementary material for: Extracellular Vesicles in Head and Neck Cancer: A Potential New Trend in Diagnosis, Prognosis, and Treatment
Source: Int J Mol Sci. 2020 Nov 4;21(21):8260. doi: 10.3390/ijms21218260 (PMC7662588; doi:10.3390/ijms21218260)
Supplement: Supplementary file 1 [file ijms-21-08260-s001.zip › ijms-992728-supplementary.xlsx]

## Sheet: Sheet1
Reference Number	Author and Date	Collection and pre-processing: pre-analytical variables						EV separation method	EV characterisation				Functional Studies
		Cell culture conditions	Biological fluids			Tissue	Storage
		Medium composition and preparation	Type	Processing	Parameters	Harvesting and processing			Quantification of source	Quantification of EVs	General	Single	Purity	Dose response	Controls
[10]	You 2015	RPMI-1640 + 10% filtered FBS	Plasma	NA	Morning, fasting	NA	NA	UC 100,000g 1hour	NA	NA	CD63/CD9 or Flotillin	EM,micro image	Bulk	No	Minimal information
[11]	Shan 2018	RPMI-1640 + 10% FBS	NA	NA	NA	NA	NA	UC 100,000g 1hour	NA	NA	CD63/CD9 or Flotillin	EM,micro image	Bulk	No	Minimal information
[12]	Zou 2019	RPMI-1640 + 10% EV depleted* FBS (*FBS centrifuged at 15,000g for 15h)	Plasma	1,000g for unknown time	NA	NA	-80℃	Commercial kit	NA	NA	CD63, TSG101 or HSP70	EM,micro image	Bulk	No	Minimal information
[13]	Liao 2019	DMEM + 10% EV-depleted FBS (commercial)	NA	NA	NA	NA	NA	Commercial kit	NA	BCA protein assay, NTA	CD63, HSP70, Calnexin	EM,micro image	Bulk	Yes	Cells vs EVs
[14]	Zhang 2019	RPMI-1640 + 10% EV-depleted FBS (commercial)	NA	NA	NA	NA	NA	Amicon® Ultra‐15(3KD) and commercial kit	NA	NA	CD63, CD81, HSP70, Calnexin	EM,micro image	Bulk	No	Cells vs EVs
[15]	He 2019	DMEM + 10% FBS	Saliva	2,600g for 30mins	Fasting, detailed methods provided	NA	-80℃	Commercial kit	0.5-1mL	NTA	CD63, CD81, TSG101,GAPDH	EM,micro image	Bulk	No	Healthy control vs OSCC
[16]	Ono 2018	DMEM + 10% FBS -> serum starved	NA	NA	NA	NA	NA	Commercial kit and UC 100,000g 70mins	8mL	BCA protein assay	CD9, HSP90	EM,micro image	Bulk	No	Cells vs EVs
[17]	Fujiwara 2018	DMEM + 10% FBS -> serum starved	NA	NA	NA	NA	NA	Commercial kit	NA	BCA protein assay	CD9	EM,micro image	Bulk	No	Cells vs EVs
[19]	Ludwig 2017	NA	Plasma	1,000g for 10mins	Pre- or post-treatment	NA	-80℃	SEC	1mL	BCA protein assay, TRPS (fraction 4)	CD63, TSG101	EM,macro image	Bulk	No	EVs vs No EVs
[20]	Wang 2018	DMEM + 10% FBS -> serum starvation	NA	NA	NA	NA	NA	Commercial kit	NA	NTA	CD63, CD9, Alix, Rab5, HSP70, GRP94, β-actin	EM,micro image	Bulk	No	Cells vs EVs
[21]	Maybruck 2017	DMEM + 10% EV-depleted FBS (commercial)	NA	NA	NA	NA	NA	UC 100,000g overnight combined with commercial kit	NA	BCA protein assay	HSP70, HSP90, Annexin A2, Alix, GM130, calnexin, and cytochrome C, etc.	NA	Bulk	No	Cells vs EVs
[23]	Li 2019	Not specifically described	NA	NA	NA	NA	NA	Commercial kit or UC			CD63, CD81, tubulin	NA	Bulk	No	Normoxic EVs and hypoxic EVs
[25]	Ludwig 2018	DMEM + 10% EV-depleted FBS (commercial)	Plasma	1,000g for 10mins	NA	NA	-80℃	SEC	1mL	BCA protein assay, TRPS	HSP70, TSG101. Bactin	EM,micro image	Bulk	yes	Media with no EVs vs HPV+ EVs vs HPV- EVs
[27]	Theodoraki 2018	NA	Plasma	1,000g for 10mins	NA	NA	-80℃	SEC	1mL	BCA protein assay, TRPS (fraction 4)	CD63, TSG101	EM,micro image	PDL1/CD63	Yes	PDL1 low EVs vs high EVs vs media with nno EVs
[30]	You 2016	RPMI-1640 + 10% FBS	NA	NA	NA	NA	-80℃	UC 100,000g for 1h		BCA protein assay	CD63, CD9. Flotillin-1. β-actin	EM, macro image	Bulk	No	NPC EVs vs Normal EVs
[31]	Dickmam 2017	RPM1-1640 + 10% EV depleted* FBS (*FBS centrifuged at 110,000g overnight)	NA	NA	NA	NA	NA	UC 110,000g for 70mins (x2)	NA	NTA	CD81, TSG101, Histon H3	EM,micro image	small EVs	No	Cells vs EVs, media vs empty vector vs vector
[32]	Bao 2018	RPM1-1640 + 10% EV depleted* FBS (*FBS centrifuged at 110,000g overnight)	NA	NA	NA	NA	NA	UC 100,000g for 60mins (x2)	NA	BCA protein assay, NTA	CD9, CD63, ALIX, TSG101, actinin-4, flotillin-1	EM, macro image	Bulk	No	Mimic-EVs vs NC-EVs vs inhibitor-EVs
[33]	Duan 2019	RPM1-1640 + 10% EV depleted* FBS (*FBS centrifuged at 110,000g overnight)	NA	NA	NA	NA	NA	UC 100,000g for 60mins (x2)	NA	BCA protein assay	CD9, CD63, flotillin-1	EM, macro image	Bulk	No	Cells vs EVs vs mimic-EVs vs inhibitor-EVs
[34]	Lu 2018	RPM1-1640 + 10% EV depleted* FBS (*FBS centrifuged at 110,000g overnight)	Serum	NA	NA	NA	NA	UC 110,000g for 3hours	NA	BCA protein assay, NTA	TSG101, CD63	EM,micro image	Bulk	No	Mimic-EVs vs Control EVs
[35]	Sato 2019	Opti-MEM	NA	NA	NA	NA	NA	Cushion-density gradient UC	30mL	BCA protein assay, NTA	TSG101, flotillin-1, CD63, GM130	EM,micro image	small EVs, large EVs	No	NC vs SEVs vs OE-EVs vs KD-EVs
[36]	Gu 2017	RPM1-1640 + 10% EV depleted* FBS (*FBS centrifuged at 110,000g overnight)	NA	NA	NA	NA	NA	UC 100,000g for 60mins (x2)	NA	BCA protein assay	CD63, CD9, flotillin-1	NA	Bulk	No	Cells vs EVs
[37]	Ludwig 2020	DMEM + 10% EV depleted* FBS (*FBS centrifuged at 100,000g for 3hours)	Plasma	1,000g for 10mins	NA	NA	-80℃	SEC	1mL	BCA protein assay, TRPS	TSG101, CD9, GRP94	EM,macro image	Bulk	No	NC vs EVs vs PC
[41]	Hou 2018	KGM-Gold Keratinocyte Growth Medium	NA	NA	NA	NA	NA	Total Exosome Isolation Solution	NA	BCA protein assay	CD9, TSG101, CD63	EM,micro image	Bulk	No	Media vs media+EVs
[42]	Xu 2019	DMEM + 10% FBS -> serum starved	NA	NA	NA	NA	NA	Total Exosome Isolation Solution	NA	BCA protein assay	CD63, CD81, TSG101, GRP94	EM,micro image	Bulk	No	Media vs media+EVs
[43]	Wu 2020	RPM1-1640 + 10% FBS -> serum starved	NA	NA	NA	NA	NA	Commercial kit	NA	BCA protein assay	CD63, CD81, β-actin	EM,micro image	Bulk	No	LMP1 negative EVs vs positive EVs
[45]	Cai 2019	RPM1-1640 + 10% FBS -> serum starved	NA	NA	NA	NA	-80℃	Commercial kit	NA	NA	NA	NA	NA	NA	NA
[46]	Hseih 2018	RPM1-1640 + 10% EV depleted* FBS (*FBS centrifuged at 100,000g for 120mins)	NA	NA	NA	NA	NA	UC 100,000g for 60mins (x2)	NA	NA	CD63, Alix, CD81, GAPDH	EM,micro image	Bulk	No	OE-EVs vs control-EVs
[47]	Tong 2020	DMEM + 10% EV depleted* FBS (*FBS centrifuged at 120,000g for 20hours)	NA	NA	NA	NA	NA	UC 100,000g for 70mins	NA	NTA	CD9, CD63, TSG101, Calnexin	EM, macro and micro images	NA	NA	NA
[48]	Xiao 2018	DMEM + 10% FBS -> RPM1-1640 serum starved	NA	NA	NA	NA	NA	Filtered (0.10 μm) + filter device (100K cut off)	NA	NTA	Alix, CD63, CD9, Rab5	NA	Bulk	No	EVs treated vs no EVs treated
[49]	Bellmunt 2019	DMEM or RPM1-1640 + 10% EV depleted* FBS (*FBS centrifuged at 100,000g overnight)	NA	NA	NA	NA	NA	UC 120,000g for 70mins (x2)	NA	NTA	Alix, TSG101, Calnexin	EM,micro image	Bulk	Yes	Cells vs EVs
[50]	Khoo 2019	DMEM + 10% FBS -> serum starved	NA	NA	NA	NA	NA	UC 120,000g for 80mins (x2)	NA	NTA, Bradford protein assay	CD9, CD63, CD81, HSC70	EM,micro image	NA	NA	NA
[51]	Liu 2017	DMEM + 10% FBS -> serum starved	NA	NA	NA	NA	NA	UC 100,000g for 90mins (x2)	NA	TRPS	CD81, CD63	EM,micro image	Bulk	No	Resistant-EVs vs sensitive-EVs
[52]	Kulkarni 2020	DMEM + 10% FBS -> serum starved	Serum	1,200g for 20mins	NA	NA	-80℃	UC 100,000g for 70mins (x2)	2mL cell culture media, 200µl serum	NA	NA	NA	Bulk	No	NC-EVs vs mimic-EVs
[53]	Kirave 2020	DMEM + 10% FBS -> serum starved	Serum				-80℃	UC 100,000g for 70mins (x2)	5mL cell culture media, 200µl serum	NA	CD9	NA	Bulk	No	Sensitive EVs vs Resistant EVs
[54]	Chen 2020	DMEM	NA	NA	NA	NA	NA	Commercial kit	NA	Bradford protein assay	CD9, CD63	NA	NA	NA	NA
[56]	Jelonek 2015	DMEM + 10% EV depleted* FBS (*method NA)	NA	NA	NA	NA	NA	UC 100,000g for 70mins (x2)	NA	NA	CD63	EM,micro image	NA	NA	NA
[57]	Mutschelknaus 2017	DMEM + 10% EV depleted* FBS (*method NA)	NA	NA	NA	NA	NA	UC 100,000g for 75mins (x2)	NA	NTA	Alix, GAPDH, TSG101, Calnexin	EM,micro image	Bulk	No	EVs from non-irradiated cells vs EVs from irradiated cells
[58]	Abramowicz 2019	DMEM + 10% EV-depleted FBS (commercial)	NA	NA	NA	NA	NA	SEC	NA	BCA protein assay	CD63, CD9, CD81	EM,micro image	NA	NA	NA
[59]	Mutschelknaus 2016	DMEM + 10% FBS -> serum starved	NA	NA	NA	NA	NA	UC 100,000g for 75mins (x2)	NA	NTA	HSP70, Bactin, CD63, Calnexin	EM,micro image	Bulk	No	EVs from non-irradiated cells vs EVs from irradiated cells
[60]	Qiao 2020	DMEM	NA	NA	NA	NA	-80℃	Amicon® Ultra-15 (100 kDa)	NA	NTA	NA	EM,micro image	Bulk	No	EVs vs NC
[62]	Lenzini 2020	DMEM + 10% EV-depleted FBS (commercial)	NA	NA	NA	NA	NA	Amicon® Ultra-15 (100 kDa)	NA	NTA	NA	NA	NA	NA	NA
[65]	Choi 2019	DMEM + 10% EV depleted* FBS (*FBS centrifuged at 150,000g for 18hours)	NA	NA	NA	NA	NA	SEC or UC 110,000g for 60mins	NA	NTA	CD63, CD9, syntenin-1, Actin, GAPDH, ITGA6, Calnexin	NA	NA	NA	NA
[66]	Kondratov 2020	NA	Whole Blood	1,500 g for 10 mins	NA	NA	NA	16,000 g for 10 mins	NA	NA	CD9	Low-voltage scanning electron microscopy	NA	NA	NA
[68]	Zhong 2019	NA	Saliva and plasma	NA	Unstimulated, morning saliva, citrate blood	NA	NA	Differential centrifugation	5mL saliva and blood	Flow	CD31, CD41b, EpCAM, Annexin	EM,micro image	Bulk	NA	NA
[69]	Sharma 2011	NA	Saliva	2,600g for 15mins	NA	NA	NA	UC 120,000g for 3hours	1mL	AFM	CD63	AFM, micro image	NA	NA	NA
[70]	Zlotogorski-Hurvitz 2016	NA	Oral fluid	3,000g for 20mins	NA	NA	-70℃	UC 120,000g for 90mins	0.5mL	AFM, NTA	CD63, CD81, Cd9	AFM and EM, micro image	NA	NA	NA
[71]	Zlotogorski‑Hurvitz 2019	NA	Saliva	3,000g for 20mins	Unstimulated	NA	-70℃	UC 120,000g for 70mins	1mL	AFM, NTA	CD63, CD81, Cd10	AFM and EM, micro image	NA	NA	NA
[72]	Rodríguez Zorrilla 2019	NA	Plasma	NA	NA	NA	-80℃	UC 100,000g for 1h (x2)	1mL	BCA, ELISA	TSG101	NA	NA	NA	NA
[73]	Theodoraki 2019	DMEM + 10% EV-depleted FBS (commercial)	Plasma	1,000g for 10mins	Heparin	NA	-80℃	SEC	1mL	BCA protein assay, TRPS (fraction 4)	TSG101, CD63, CD81, CD9	NA	NA	NA	NA
[90]	Nguyen 2020	NA	Plasma	1,600g for 20mins	EDTA	NA	-80℃	UC 110,000g for 90mins (x2) and Commercial kit	4mL for UC and 2mL for commercial kit	BCA, NTA	CD9, TSG101, CD63	EM, micro image	NA	NA	NA
[91]	Wang 2020	NA	Saliva and oral fluid	2,600g for 15mins for saliva, 1,500g for 10mins for oral fluid	Fasting, detailed methods provided	NA	-80℃	UC 120,000g for 45mins (x2)	1mL	NA	HSP90, CD63, TSG101	EM, macro and micro images	NA	NA	NA
[94]	Min 2019	NA	Plasma	3,000g for 15mins	NA	NA	-80℃	UC 150,000g for 4hours and 150,000g for 2hours	2mL	NTA, BCA	CD63, TSG101, Alix, Calnexin	EM, macro and micro images	NA	NA	NA
[96]	Momen-Heravi 2018	DMEM + 10% EV-depleted FBS (commercial)	Plasma	NA	NA	NA	NA	Commercial kit	100µL	NTA	CD63	NA	NA	NA	NA
[97]	Wang 2014	NA	Plasma	3,000g for 15mins	EDTA	NA	-80℃	Commercial kit	NA	NA	CD63	EM, macro image	NA	NA	NA
[98]	Zhao 2020	DMEM + 10% EV-depleted FBS (commercial)	Plasma	1,200g for 10mins	NA	NA	-80℃	Commercial kit, PEG and UC 150,000g overnight and 2hours	1mL	NTA	CD81, CD63, ALIX, FLOT1, ICAM, EpCam, ANXA5, TSG101 and GM130	EM, micro image	NA	NA	NA
[99]	Peng 2018	NA	Plasma	NA	NA	NA	NA	Commercial kit	NA	NTA, Flow	CD63, CD9	EM, micro image	NA	NA	NA
[100]	Dai 2020	NA	Plasma	1,600g for 10mins	EDTA	NA	-80℃	UC 120,000g for 2 hours (x2)	NA	NTA	CD63, CD81	EM, micro image	NA	NA	NA
[101]	Zou 2020	NA	Plasma	Unknown g force for 10mins	NA	NA	NA	Commercial kit	400µL	NA	NA	NA	NA	NA	NA
[102]	Tian 2019	NA	Plasma	3,000g for 15mins	NA	NA	NA	Commercial kit	NA	NTA	HSP70, TSG101	EM, micro image	NA	NA	NA
[103]	Luo 2020	NA	Serum	3,000g for 15mins	NA	NA	NA	Commercial kit	NA	BCA, NTA	TSG101, CD63	EM, micro image	NA	NA	NA
[104]	Langevin 2017	NA	Saliva	1,500g for 10mins	NA	NA	NA	UC 160,000g for 1 hour	NA	NTA	CD81, TSG101	EM, micro image	NA	NA	NA
[105]	Gai 2018	NA	Saliva	3,000g for 15mins	Fasting, detailed methods provided	NA	NA	Commercial kit	NA	NTA	CD63, CD9, TSG101, Alix	EM, macro image	NA	NA	NA
[106]	Ramayanti 2019	NA	Serum and plasma	1-2,000g for 10mins	NA	NA	-80℃	SEC	NA	NA	NA	EM, macro image	NA	NA	NA
[107]	Peacock 2018	DMEM + 10% EV depleted* FBS (*FBS centrifuged at 100,000g for 18hours)	NA	NA	NA	NA	NA	SEC	NA	TRPS	CD63, TSG101, CD9, GM130	NA	NA	NA	NA
[111]	Theodoraki 2020	DMEM + 10% EV-depleted FBS (commercial)	Plasma	1,000g for 10mins	NA	NA	-80℃	SEC	1mL	BCA protein assay, TRPS (fraction 4)	TSG101, CD63, CD81, CD9	NA	NA	NA	NA
[112]	Sanada 2019	NA	Serum	NA	NA	NA	NA	UC 100,000g for 90mins or Commercial kit	1mL	NA	NA	NA	NA	NA	NA
[113]	Liu 2019	RPM1-1640 or DMEM + 10% FBS	Serum	1,000g for 10mins	NA	NA	-80℃	Commercial kit	100µL for serum and 20mL for cell culture media	NA	HSP70, CD63, TSG101	EM, micro image	NA	NA	NA
[115]	Rodrigues-Junior 2019	NA	Plasma	NA	NA	NA	NA	Antibody enrichment	50µL	NA	NA	NA	NA	NA	NA
[116]	Wink 2016	NA	Saliva	1,500g for 5mins	Pre-rinse	NA	-80℃	UC 100,000g for 90mins	1mL	NTA	Flotilin-1	EM, micro image	NA	NA	NA
[117]	Li 2019	NA	Serum	NA	NA	NA	NA	Commercial kit	500µL	NTA	CD9, CD63, HSP70, GAPDH	EM, macro and micro images	NA	NA	NA
[121]	Madeo 2019	DMEM + 10% exosme depleted* FBS (*FBS centrifuged at 100,000g overnight)	Plasma	Ficoll-loaded Leucosep tubes, centrifuged at room temperature for 30mins at 800 g with the brake off	NA	Fresh tumor tissue cut into small pieces, cultured with keratinocyte serum free medium containing Fungizone for 48 h	-80℃	Differential and density gradient centrifugation	20mL whole blood	BCA protein assay, NTA	CD9, CD81, EphrinB1 and AFM	EM, micro image	CD9/CD81+, fraction 8 DG	NA	Empty vector vs control
[122]	Amit 2020	NA	NA	NA	NA	NA	NA	UC, 120,000g for 70 mins (x2)	NA	BCA protein assay, NTA	CD63	EM, micro image	NA	NA	NA
[127]	Sento 2016	DMEM + 10% EV-depleted FBS (commercial)	NA	NA	NA	NA	NA	Commercial kit	NA	BCA proteins assay	CD9, CD63, Rab5, Annexin II, Calnexin	EM, micro image	bulk	Yes	Media with no EVs vs EVs
[135]	Wang 2019	MEM/F12/Glutamax-I + 10% EV depleted FBS (commercial)	NA	NA	NA	NA	-80℃	Commercial kit	NA	NTA	CD81/CD9/flotillin-1	EM, micro image	buld	No	Saline controls vs Evs
